# Supplementary material for: Assessing efficacy of ADCY10 inhibitors in cervical mucus
Source: Mol Hum Reprod. 2026 Jun 4;32(2):gaag035. doi: 10.1093/molehr/gaag035 (PMC13275317; doi:10.1093/molehr/gaag035)
Supplement: gaag035_Supplementary_Data [file gaag035_supplementary_data.zip]

Archive with 9 entries (9 files):
- Supplementary_Video_S1_HTF_NC_sperm.mp4
- Supplementary_Video_S8_MC_CAP_semen.mp4
- Supplementary_Video_S2_HTF_CAP_sperm.mp4
- Supplementary_Video_S6_MC_CAP_sperm.mp4
- Supplementary_Video_S4_HTF_CAP_semen.mp4
- Supplementary_Video_S3_HTF_NC_semen.mp4
- 260728_Supplementary_Information.pdf
- Supplemementary_Video_S7_MC_NC_semen.mp4
- Supplementary_Video_S5_MC_NC_sperm.mp4
